# Supplementary material for: ChatGPT is an Unreliable Source of Peer-Reviewed Information for Common Total Knee and Hip Arthroplasty Patient Questions
Source: Adv Orthop. 2025 Jan 6;2025:5534704. doi: 10.1155/aort/5534704 (PMC11729512; doi:10.1155/aort/5534704)
Supplement: Supporting Information — Additional supporting information can be found online in the Supporting Information section. [file 5534704.f1.zip]

Archive with 2 entries (2 files):
- SupplementaryFile1.docx
- SupplementaryFile2.docx
